# Supplementary material for: Atopic dermatitis-derived Staphylococcus aureus strains: what makes them special in the interplay with the host
Source: Front Cell Infect Microbiol. 2023 Jun 14;13:1194254. doi: 10.3389/fcimb.2023.1194254 (PMC10303148; doi:10.3389/fcimb.2023.1194254)
Supplement: Supplementary file 6 [file Table_1.xlsx]

## Sheet: Foglio1
Table S1. Features of the S. aureus assembled genomes. (N50: sequence length of the shortest contig at 50% of the total genome length; IQR: interquartile range)
	Median (IQR)
# contigs	22,50 (22,25)
Largest contig (Kbp)	637,98 (340,60)
Total length (Mbp)	2,73 (0.04)
GC (%)	32,72 (0,05)
N50 (Kbp)	290,83 (317,74)
