# Supplementary material for: Atopic dermatitis-derived Staphylococcus aureus strains: what makes them special in the interplay with the host
Source: Front Cell Infect Microbiol. 2023 Jun 14;13:1194254. doi: 10.3389/fcimb.2023.1194254 (PMC10303148; doi:10.3389/fcimb.2023.1194254)
Supplement: Supplementary file 7 [file Table_2.xlsx]

## Sheet: Strains
Table S2. Results of the spa-typing, MLST and agr-typing analysis regarding the 38 S. aureus strains. The ST clonal complex (CC) is also reported. (NA= not available )
AD strains								Healthy carrier strains
Strain	spa-type	ST	CC	agr-type	Origin	AD phase		Strain	spa-type	ST	CC	agr-type	Origin
1pSAt0LS	t359	3510	97	I	lesional skin	t0		1cSA	t4022	97	97	I	nose
9pSA0NLS	t359	3510	97	I	non lesional skin	t0		2cSA	t148	72	8	I	nose
2pSAt0N	t653	5	5	II	skin	t0		6cSA	t148	72	8	I	nose
2pSAt0LS	new	737	22	II	lesional skin	t0		60cSA	t148	72	8	I	nose
3pSAt0LS	t008	8	8	I	lesional skin	t0		7cSA	t153	34	30	III	nose
3pSAt1S	t008	8	8	I	skin	t1		12cSA	t1994	121	121	IV	nose
4pSAt0LS	new	72	8	I	lesional skin	t0		24cSA	t166	34	30	III	nose
4pSAt1S	t1451	398	NA	I	skin	t1		25cSA	t331	45	45	I	nose
16pSAt0LS	t1451	398	NA	I	lesional skin	t0		29cSA	new	new	NA	II	nose
8pSAt0LS	t091	7	NA	I	lesional skin	t0		35cSA	t1078	45	45	I	nose
12pSAt0LS	t091	7	NA	I	lesional skin	t0		38cSA	t2777	1162	NA	II	nose
14pSAt0LS	t091	7	NA	I	lesional skin	t0		40cSA	t1509	15	15	II	nose
14pSAt1S	t091	7	NA	I	skin	t1		53cSA	t012	30	30	III	nose
5pSAt0LS	t19268	7	NA	I	lesional skin	t0		58cSA	t012	30	30	III	nose
7pSAt0LS	t084	582	15	II	lesional skin	t0		56cSA	t160	new	NA	II	nose
9pSAt0LS	t779	45	45	I	lesional skin	t0		61cSA	t449	22	22	I	nose
10pSAt0LS	t1451	new	NA	I	lesional skin	t0		63cSA	t1451	398	NA	I	nose
10pSAt1S	t1451	new	NA	I	skin	t1
11pSAt0LS	t9668	2700	1	I	lesional skin	t0
13pSAt0LS	t021	new	NA	III	lesional skin	t0
15pSAt0LS	t3230	5	5	II	lesional skin	t0
