# Supplementary material for: Atopic dermatitis-derived Staphylococcus aureus strains: what makes them special in the interplay with the host
Source: Front Cell Infect Microbiol. 2023 Jun 14;13:1194254. doi: 10.3389/fcimb.2023.1194254 (PMC10303148; doi:10.3389/fcimb.2023.1194254)
Supplement: Supplementary file 8 [file Table_3.xlsx]

## Sheet: Foglio1
Table S3. Pairwise comparisons between the novel spa-types and their most similar repeat sequences within the population. Novel spa-types are represented by the "-" symbol in the spa column. (AD: atopic dermatitis patients; HC: healthy carriers)
Strain	Group	spa	Repeat Sequence
2pSAt0LS	AD	-	26	23	13	23	31	139	-	-	17	25	17	25	16	28
61cSA	HC	t449	26	23	13	23	31	-	5	5	17	25	17	25	16	28
4pSAt0LS	AD	-	7	23	12	21	12	17	20	17	12	12	17
3cSA	HC	t148	7	23	12	21	-	-	20	17	12	12	17
29cSA	HC	-	4	44	44	33	12	16	16	34	16	12	25	22	34
38cSA	HC	t2777	4	44	-	33	12	16	34	34	16	12	25	22	34
