# Supplementary material for: Atopic dermatitis-derived Staphylococcus aureus strains: what makes them special in the interplay with the host
Source: Front Cell Infect Microbiol. 2023 Jun 14;13:1194254. doi: 10.3389/fcimb.2023.1194254 (PMC10303148; doi:10.3389/fcimb.2023.1194254)
Supplement: Supplementary file 9 [file Table_4.xlsx]

## Sheet: Foglio1
Table S4. Antibiotic susceptibility test. (S: susceptible; I: Intermediate; R: resistant).
Antimicrobial agent	AD strains (n=21)			Healthy carriers’ strains (n=17)
	S	I	R	S	I	R
Benzylpenicillin	9/21 (43%)	0/21 (0%)	12/21 (57%)	3/17 (18%)	0/17 (0%)	14/17 (82%)
Oxacillin	19/21 (90%)	0/21 (0%)	2/21 (10%)	17/17 (100%)	0/17 (0%)	0/17 (0%)
Gentamicin	21/21 (100%)	0/21 (0%)	0/21 (0%)	17/17 (100%)	0/17 (0%)	0/17 (0%)
Levofloxacin	14/21 (67%)	7/21 (33%)	0/21 (0%)	11/17 (65%)	6/17 (35%)	0/17 (0%)
Erythromycin	14/21 (67%)	1/21 (5%)	6/21 (29%)	13/17 (76%)	0/17 (0%)	4/17 (24%)
Clindamycin	16/21 (76%)	1/21 (5%)	4/21 (19%)	12/17 (71%)	1/17 (6%)	4/17 (24%)
Linezolid	21/21 (100%)	0/21 (0%)	0/21 (0%)	17/17 (100%)	0/17 (0%)	0/17 (0%)
Daptomycin	21/21 (100%)	0/21 (0%)	0/21 (0%)	17/17 (100%)	0/17 (0%)	0/17 (0%)
Teicoplanin	20/21 (95%)	0/21 (0%)	1/21 (5%)	17/17 (100%)	0/17 (0%)	0/17 (0%)
Vancomycin	21/21 (100%)	0/21 (0%)	0/21 (0%)	17/17 (100%)	0/17 (0%)	0/17 (0%)
Tetracycline	21/21 (100%)	0/21 (0%)	0/21 (0%)	17/17 (100%)	0/17 (0%)	0/17 (0%)
Tigecycline	21/21 (100%)	0/21 (0%)	0/21 (0%)	17/17 (100%)	0/17 (0%)	0/17 (0%)
Fusidic acid	21/21 (100%)	0/21 (0%)	0/21 (0%)	16/17 (94%)	0/17 (0%)	1/17 (6%)
Mupirocin	21/21 (100%)	0/21 (0%)	0/21 (0%)	16/17 (94%)	0/17 (0%)	1/17 (6%)
Rifampicin	21/21 (100%)	0/21 (0%)	0/21 (0%)	17/17 (100%)	0/17 (0%)	0/17 (0%)
Trimethoprim/ Sulfamethoxazole	20/21 (95%)	0/21 (0%)	1/21 (5%)	17/17 (100%)	0/17 (0%)	0/17 (0%)
