# Supplementary material for: Atopic dermatitis-derived Staphylococcus aureus strains: what makes them special in the interplay with the host
Source: Front Cell Infect Microbiol. 2023 Jun 14;13:1194254. doi: 10.3389/fcimb.2023.1194254 (PMC10303148; doi:10.3389/fcimb.2023.1194254)
Supplement: Supplementary file 10 [file Table_5.xlsx]

## Sheet: confronto
Table S5. Comparisons between the genotypic and phenotypic profiles of the AMR analysis. The identified AMR gene associated to a specific antibiotic resistance mechanism are reported next to the corresponding antiobiotic. (1/0: presence/absence of the AMR gene; S/R: susceptible/resistant phenotype to the antibiotic; AD/HC: atopic dermatitis/healthy control)
Strain	Group	ErmC	ErmT	mphC	msrA	Eritromicina	Gentamicina	gyrA*	parE*	parC*	Levofloxacin	FusB	Fusidic acid	mgrA	tet38	Tetracycline	BlaZ	Benzylpenicillin	Oxacillin	mupA	Mupirocin	pgsA*	walK*	mprF*	cls*	Daptomcin	Teicoplanin	Vancomycin	ErmC	ErmT	Clindamycin	Linezolid	folP*	Trimethoprim/Sulfamethoxazole	rpoB*	Rifampicin	mepA*	mepR*	Tigecycline
1cSA	HC	0	0	0	0	S	S	1	1	1	S	0	S	1	1	S	0	S	S	0	S	1	1	1	1	S	S	S	0	0	S	S	1	S	1	S	1	1	S
3cSA	HC	0	0	0	0	S	S	1	1	1	S	0	S	1	1	S	1	R	S	0	S	1	1	1	1	S	S	S	0	0	I	S	1	S	1	S	1	1	S
6cSA	HC	0	0	0	0	S	S	1	1	1	I	0	S	1	1	S	1	R	S	0	S	1	1	1	1	S	S	S	0	0	S	S	1	S	1	S	1	1	S
7cSA	HC	0	0	0	0	S	S	1	1	1	S	0	S	1	1	S	1	R	S	0	S	1	1	1	1	S	S	S	0	0	S	S	1	S	1	S	1	1	S
12cSA	HC	1	0	0	0	R	S	1	1	1	S	1	R	1	1	S	1	R	S	1	R	1	1	1	1	S	S	S	1	0	R	S	1	S	1	S	1	1	S
24cSA	HC	0	0	0	0	S	S	1	1	1	S	0	S	1	1	S	1	R	S	0	S	1	1	1	1	S	S	S	0	0	S	S	1	S	1	S	1	1	S
25cSA	HC	0	0	0	1	R	S	1	1	1	S	0	S	1	1	S	1	R	S	0	S	1	1	1	1	S	S	S	0	0	S	S	1	S	1	S	1	1	S
29cSA	HC	0	0	0	0	S	S	1	1	1	S	0	S	1	1	S	1	R	S	0	S	1	1	1	1	S	S	S	0	0	R	S	1	S	1	S	1	1	S
35cSA	HC	0	0	0	0	S	S	1	1	1	S	0	S	1	1	S	1	R	S	0	S	1	1	1	1	S	S	S	0	0	S	S	1	S	1	S	1	1	S
38cSA	HC	1	0	0	0	R	S	1	1	1	I	0	S	1	1	S	1	R	S	0	S	1	1	1	1	S	S	S	1	0	R	S	1	S	1	S	1	1	S
40cSA	HC	0	0	0	0	S	S	1	1	1	I	0	S	1	1	S	1	R	S	0	S	1	1	1	1	S	S	S	0	0	S	S	1	S	1	S	1	1	S
53cSA	HC	0	0	0	0	S	S	1	1	1	I	0	S	1	1	S	1	R	S	0	S	1	1	1	1	S	S	S	0	0	S	S	1	S	1	S	1	1	S
56cSA	HC	0	0	0	0	S	S	1	1	1	I	0	S	1	1	S	0	S	S	0	S	1	1	1	1	S	S	S	0	0	S	S	1	S	1	S	1	1	S
58cSA	HC	0	0	0	0	S	S	1	1	1	I	0	S	1	1	S	1	R	S	0	S	1	1	1	1	S	S	S	0	0	S	S	1	S	1	S	1	1	S
60cSA	HC	0	0	0	0	S	S	1	1	1	S	0	S	1	1	S	1	R	S	0	S	1	1	1	1	S	S	S	0	0	S	S	1	S	1	S	1	1	S
61cSA	HC	0	0	0	0	S	S	1	1	1	S	0	S	1	1	S	1	R	S	0	S	1	1	1	1	S	S	S	0	0	S	S	1	S	1	S	1	1	S
63cSA	HC	0	1	0	0	R	S	1	1	1	S	0	S	1	1	S	0	S	S	0	S	1	1	1	1	S	S	S	0	1	R	S	1	S	1	S	1	1	S
1pSAt0LS	AD	0	0	0	0	S	S	1	1	1	S	0	S	1	1	S	0	S	S	0	S	1	1	1	1	S	S	S	0	0	S	S	1	S	1	S	1	1	S
2pSAt0LS	AD	0	0	0	0	S	S	1	1	1	S	0	S	1	1	S	0	R	S	0	S	1	1	1	1	S	S	S	0	0	S	S	1	S	1	S	1	1	S
2pSAt0N	AD	0	0	0	0	S	S	1	1	1	S	0	S	1	1	S	0	S	S	0	S	1	1	1	1	S	S	S	0	0	R	S	1	S	1	S	1	1	S
3pSAtoLS	AD	0	0	0	0	S	S	1	1	1	S	0	S	1	1	S	0	S	S	0	S	1	1	1	1	S	S	S	0	0	S	S	1	S	1	S	1	1	S
3pSAt1S	AD	0	0	0	0	S	S	1	1	1	I	0	S	1	1	S	0	S	S	0	S	1	1	1	1	S	S	S	0	0	S	S	1	S	1	S	1	1	S
4pSAt0LS	AD	0	0	0	0	S	S	1	1	1	S	0	S	1	1	S	1	R	S	0	S	1	1	1	1	S	S	S	0	0	S	S	1	S	1	S	1	1	S
4pSAt1S	AD	0	1	0	0	R	S	1	1	1	S	0	S	1	1	S	1	R	S	0	S	1	1	1	1	S	S	S	0	1	R	S	1	S	1	S	1	1	S
5pSAt0LS	AD	0	0	0	0	S	S	1	1	1	S	0	S	1	1	S	0	S	S	0	S	1	1	1	1	S	S	S	0	0	S	S	1	S	1	S	1	1	S
7pSAt0LS	AD	0	0	0	0	S	S	1	1	1	S	0	S	1	1	S	1	S	S	0	S	1	1	1	1	S	S	S	0	0	S	S	1	S	1	S	1	1	S
8pSAt0LS	AD	0	0	0	0	S	S	1	1	1	S	0	S	1	1	S	1	R	S	0	S	1	1	1	1	S	S	S	0	0	S	S	1	S	1	S	1	1	S
9pSAt0LS	AD	0	0	0	0	S	S	1	1	1	S	0	S	1	1	S	1	R	S	0	S	1	1	1	1	S	S	S	0	0	S	S	1	S	1	S	1	1	S
9pSAt0NLS	AD	0	0	0	0	S	S	1	1	1	S	0	S	1	1	S	1	R	S	0	S	1	1	1	1	S	S	S	0	0	S	S	1	S	1	S	1	1	S
10pSAt0LS	AD	0	1	0	0	R	S	1	1	1	S	0	S	1	1	S	1	R	S	0	S	1	1	1	1	S	S	S	0	1	R	S	1	S	1	S	1	1	S
10pSAt1S	AD	0	1	0	0	R	S	1	1	1	S	0	S	1	1	S	1	R	S	0	S	1	1	1	1	S	S	S	0	1	R	S	1	S	1	S	1	1	S
11pSAt0LS	AD	0	0	0	0	S	S	1	1	1	S	0	S	1	1	S	0	S	S	0	S	1	1	1	1	S	S	S	0	0	S	S	1	S	1	S	1	1	S
12pSAt0LS	AD	0	0	0	0	S	S	1	1	1	S	0	S	1	1	S	0	R	S	0	S	1	1	1	1	S	R	S	0	0	S	S	1	S	1	S	1	1	S
13pSAt0LS	AD	0	0	0	0	I	S	1	1	1	I	0	S	1	1	S	1	R	R	0	S	1	1	1	1	S	S	S	0	0	S	S	1	S	1	S	1	1	S
14pSAt0LS	AD	0	0	1	1	R	S	1	1	1	I	0	S	1	1	S	1	R	S	0	S	1	1	1	1	S	S	S	0	0	S	S	1	S	1	S	1	1	S
14pSAt1S	AD	0	0	1	1	R	S	1	1	1	I	0	S	1	1	S	1	R	R	0	S	1	1	1	1	S	S	S	0	0	S	S	1	R	1	S	1	1	S
15pSAt0LS	AD	0	0	0	0	S	S	1	1	1	I	0	S	1	1	S	0	S	S	0	S	1	1	1	1	S	S	S	0	0	S	S	1	S	1	S	1	1	S
16pSAt0LS	AD	0	1	0	0	R	S	1	1	1	I	0	S	1	1	S	0	S	S	0	S	1	1	1	1	S	S	S	0	1	R	S	1	S	1	S	1	1	S
