# Supplementary material for: Atopic dermatitis-derived Staphylococcus aureus strains: what makes them special in the interplay with the host
Source: Front Cell Infect Microbiol. 2023 Jun 14;13:1194254. doi: 10.3389/fcimb.2023.1194254 (PMC10303148; doi:10.3389/fcimb.2023.1194254)
Supplement: Supplementary file 11 [file Table_6.xlsx]

## Sheet: Foglio1
Table S6. Alignment results of the S. aureus population against the bsa operon and the dprA gene. (HC: Healthy controls; AD: Atopic dermatitis)
STRAIN	GROUP	START	END	STRAND	GENE	COVERAGE	COVERAGE_MAP	GAPS	COVERAGE	IDENTITY	ACCESSION
29cSA	HC	6622	7332	-	bsaG	1-711/711	===============	0/0	100	96.2	BAF67981
		7317	8078	-	bsaE	1-762/762	===============	0/0	100	93.7	BAF67982
		8075	8773	-	bsaF	1-699/699	===============	0/0	100	94.85	BAF67983
		8790	10163	-	bsaP	1-1374/1374	===============	0/0	100	95.42	BAF67984
		10173	10706	-	bsaD	1-534/534	===============	0/0	100	94.76	BAF67985
		10707	11951	-	bsaC	1-1245/1245	===============	0/0	100	88.92	BAF67986
		11944	14937	-	bsaB	1-2994/2994	===============	0/0	100	94.22	BAF67987
		15002	15145	-	bsaA2	1-144/144	========/======	2023-04-02	98.61	85.62	BAF67988
		15803	15945	-	bsaA1	2-144/144	===============	0/0	99.31	94.41	BAF67989
38cSA	HC	338717	339427	-	bsaG	1-711/711	===============	0/0	100	96.2	BAF67981
		339412	340173	-	bsaE	1-762/762	===============	0/0	100	93.7	BAF67982
		340170	340868	-	bsaF	1-699/699	===============	0/0	100	94.85	BAF67983
		340885	342258	-	bsaP	1-1374/1374	===============	0/0	100	95.42	BAF67984
		342268	342801	-	bsaD	1-534/534	===============	0/0	100	94.76	BAF67985
		342802	344046	-	bsaC	1-1245/1245	===============	0/0	100	88.92	BAF67986
		344039	347032	-	bsaB	1-2994/2994	===============	0/0	100	94.22	BAF67987
		347097	347240	-	bsaA2	1-144/144	========/======	2023-04-02	98.61	85.62	BAF67988
		347897	348039	-	bsaA1	2-144/144	===============	0/0	99.31	94.41	BAF67989
3pSAt0LS	AD	38568	38711	+	bsaA1	1-144/144	===============	0/0	100	100	BAF67989
		39448	39591	+	bsaA2	1-144/144	===============	0/0	100	100	BAF67988
		39656	42649	+	bsaB	1-2994/2994	===============	0/0	100	100	BAF67987
		42642	43886	+	bsaC	1-1245/1245	===============	0/0	100	100	BAF67986
		43887	44420	+	bsaD	1-534/534	===============	0/0	100	100	BAF67985
		44430	45803	+	bsaP	1-1374/1374	===============	0/0	100	100	BAF67984
		45820	46518	+	bsaF	1-699/699	===============	0/0	100	100	BAF67983
		46515	47276	+	bsaE	1-762/762	===============	0/0	100	100	BAF67982
		47261	47971	+	bsaG	1-711/711	===============	0/0	100	100	BAF67981
3pSAt1S	AD	38568	38711	+	bsaA1	1-144/144	===============	0/0	100	100	BAF67989
		39448	39591	+	bsaA2	1-144/144	===============	0/0	100	100	BAF67988
		39656	42649	+	bsaB	1-2994/2994	===============	0/0	100	100	BAF67987
		42642	43886	+	bsaC	1-1245/1245	===============	0/0	100	100	BAF67986
		43887	44420	+	bsaD	1-534/534	===============	0/0	100	100	BAF67985
		44430	45803	+	bsaP	1-1374/1374	===============	0/0	100	100	BAF67984
		45820	46518	+	bsaF	1-699/699	===============	0/0	100	100	BAF67983
		46515	47276	+	bsaE	1-762/762	===============	0/0	100	100	BAF67982
		47261	47971	+	bsaG	1-711/711	===============	0/0	100	100	BAF67981
10pSAt0LS	AD	51216	52088	-	DprA	1-873/873	===============	0/0	100	99.31	BAB42344
10pSAt1S	AD	50951	51823	-	DprA	1-873/873	===============	0/0	100	99.31	BAB42344
12cSA	HC	66527	67399	-	DprA	1-873/873	===============	0/0	100	99.2	BAB42344
12pSAt0LS	AD	451668	452540	-	DprA	1-873/873	===============	0/0	100	99.77	BAB42344
13pSAt0LS	AD	88675	89547	-	DprA	1-873/873	===============	0/0	100	98.74	BAB42344
14pSAt0LS	AD	362131	363003	+	DprA	1-873/873	===============	0/0	100	99.77	BAB42344
14pSAt1S	AD	451262	452134	-	DprA	1-873/873	===============	0/0	100	99.77	BAB42344
15pSAt0LS	AD	95793	96665	+	DprA	1-873/873	===============	0/0	100	99.89	BAB42344
16pSAt0LS	AD	509932	510804	+	DprA	1-873/873	===============	0/0	100	99.31	BAB42344
24cSA	HC	74012	74884	-	DprA	1-873/873	===============	0/0	100	98.74	BAB42344
25cSA	HC	1082	1954	+	DprA	1-873/873	===============	0/0	100	98.86	BAB42344
29cSA	HC	64118	64990	-	DprA	1-873/873	===============	0/0	100	98.86	BAB42344
2pSAt0LS	AD	95814	96686	+	DprA	1-873/873	===============	0/0	100	99.66	BAB42344
2pSAt0N	AD	95795	96667	+	DprA	1-873/873	===============	0/0	100	100	BAB42344
35cSA	HC	615418	616290	-	DprA	1-873/873	===============	0/0	100	98.86	BAB42344
38cSA	HC	143823	144695	+	DprA	1-873/873	===============	0/0	100	98.86	BAB42344
3cSA	HC	171877	172749	-	DprA	1-873/873	===============	0/0	100	99.77	BAB42344
3pSAt0LS	AD	171244	172116	-	DprA	1-873/873	===============	0/0	100	99.66	BAB42344
3pSAt1S	AD	135725	136597	+	DprA	1-873/873	===============	0/0	100	99.66	BAB42344
40cSA	HC	345780	346652	-	DprA	1-873/873	===============	0/0	100	99.89	BAB42344
4pSAt0LS	AD	171654	172526	-	DprA	1-873/873	===============	0/0	100	99.89	BAB42344
4pSAt1S	AD	158253	159125	+	DprA	1-873/873	===============	0/0	100	99.31	BAB42344
53cSA	HC	88673	89545	-	DprA	1-873/873	===============	0/0	100	98.74	BAB42344
56cSA	HC	614257	615129	-	DprA	1-873/873	===============	0/0	100	99.77	BAB42344
58cSA	HC	88675	89547	-	DprA	1-873/873	===============	0/0	100	98.74	BAB42344
5pSAt0LS	AD	169279	170151	-	DprA	1-873/873	===============	0/0	100	99.77	BAB42344
60cSA	HC	171648	172520	-	DprA	1-873/873	===============	0/0	100	99.89	BAB42344
61cSA	HC	98248	99120	+	DprA	1-873/873	===============	0/0	100	99.66	BAB42344
63cSA	HC	716912	717784	+	DprA	1-873/873	========/======	2023-02-02	99.89	99.08	BAB42344
6cSA	HC	171648	172520	-	DprA	1-873/873	===============	0/0	100	99.89	BAB42344
7cSA	HC	61309	62181	+	DprA	1-873/873	===============	0/0	100	98.74	BAB42344
7pSAt0LS	AD	388530	389402	-	DprA	1-873/873	===============	0/0	100	99.89	BAB42344
8pSAt0LS	AD	684656	685528	-	DprA	1-873/873	===============	0/0	100	99.77	BAB42344
9pSAt0LS	AD	80520	81392	-	DprA	1-873/873	===============	0/0	100	98.86	BAB42344
